# Supplementary material for: Relationship of Extravascular Lung Water and Pulmonary Vascular Permeability to Respiratory Mechanics in Patients with COVID-19-Induced ARDS
Source: J Clin Med. 2023 Mar 3;12(5):2028. doi: 10.3390/jcm12052028 (PMC10004335; doi:10.3390/jcm12052028)
Supplement: Supplementary file 1 [file jcm-12-02028-s001.zip]

Archive with 1 entries (1 files):
- jcm-2170146-supplementary.pdf
